# Supplementary material for: Detection of COVID-19 using deep learning on x-ray lung images
Source: PeerJ Comput Sci. 2022 Sep 7;8:e1082. doi: 10.7717/peerj-cs.1082 (PMC9575860; doi:10.7717/peerj-cs.1082)
Supplement: Supplemental Information 1 [file peerj-cs-08-1082-s001.ipynb]

# %% [code]
import os
import shutil
import random
import glob

# %% [code]
if not os.path.exists('./Data/Covid_Dataset'):
    os.mkdir('./Data/Covid_Dataset')

# %% [code]
data_dir = './Data/Pre-Processed'
covid_data_dir = './Data/Covid_Dataset'
classes = ['COVID', 'Normal']

# %% [code]
for folder in os.listdir(data_dir):
    shutil.copytree(data_dir+'/'+folder, covid_data_dir,dirs_exist_ok=True)

# %% [code]
if os.path.isdir('./Data/Covid_Dataset/train/COVID') is False:
    os.makedirs('./Data/Covid_Dataset/train/COVID')
    os.makedirs('./Data/Covid_Dataset/train/Normal')
    os.makedirs('./Data/Covid_Dataset/valid/COVID')
    os.makedirs('./Data/Covid_Dataset/valid/Normal')
    os.makedirs('./Data/Covid_Dataset/test/COVID')
    os.makedirs('./Data/Covid_Dataset/test/Normal')

# %% [code]
os.chdir(covid_data_dir)    
for i in random.sample(glob.glob('COVID*'), 3500):
    shutil.move(i, 'train/COVID')      
for i in random.sample(glob.glob('Normal*'), 5000):
    shutil.move(i, 'train/Normal')
for i in random.sample(glob.glob('COVID*'), 200):
    shutil.move(i, 'valid/COVID')      
for i in random.sample(glob.glob('Normal*'), 200):
    shutil.move(i, 'valid/Normal')
for i in random.sample(glob.glob('COVID*'), 626):
    shutil.move(i, 'test/COVID')      
for i in random.sample(glob.glob('Normal*'), 626):
    shutil.move(i, 'test/Normal')    


# %% [code]
for item in os.listdir('.'):
    if not os.path.isdir(item):
        os.remove(item)

# %% [code]
os.chdir('../../')
