# Supplementary material for: Detection of COVID-19 using deep learning on x-ray lung images
Source: PeerJ Comput Sci. 2022 Sep 7;8:e1082. doi: 10.7717/peerj-cs.1082 (PMC9575860; doi:10.7717/peerj-cs.1082)
Supplement: Supplemental Information 4 [file peerj-cs-08-1082-s004.ipynb]

# %% [code]
#Import libraries
import os
import pandas as pd
import numpy as np
import matplotlib.pyplot as plt 
import itertools
import tensorflow as tf
from tensorflow.keras import layers
from tensorflow.keras.models import Sequential, save_model
from tensorflow.keras.layers import Dense,Flatten,GlobalAveragePooling2D
from tensorflow.keras.optimizers import Adam
from tensorflow.keras.preprocessing.image import ImageDataGenerator
from sklearn.preprocessing import LabelBinarizer
from sklearn.metrics import classification_report
from tensorflow.keras.applications import ResNet50

# %% [code]
tf.random.set_seed(42)
np.random.seed(1337)

# %% [code]
#Connect to google drive
from google.colab import drive
drive.mount('/content/drive')

# %% [code]
# Unzip folder and define data directory.
data_source = "/content/drive/MyDrive/Covid_Dataset.rar" 
data_output = "/content"
!unrar x -Y "/content/drive/MyDrive/Covid_Dataset.rar" "/content"

# %% [code]
#Define the hyper parameters
data_dir = "/content/Covid_Dataset"
classes = ['COVID', 'Normal']
initial_epochs = 50
initial_LR = 0.0001
dropout = 0.2
batch_size = 32
configuration = 'ResNet50_'+str(initial_LR)+'_WD_'+str(dropout)+'_'+str(batch_size)

# %% [code]
! mkdir $configuration

# %% [code]
#Define the data paths
train_path = data_dir + '//train'
valid_path = data_dir + '//valid'
test_path = data_dir + '//test'

# %% [code]
#Define batches and use the preprocessing function of ResNET50
train_batches = ImageDataGenerator(preprocessing_function=tf.keras.applications.resnet50.preprocess_input) \
    .flow_from_directory(directory=train_path, classes=classes, batch_size=batch_size)
valid_batches = ImageDataGenerator(preprocessing_function=tf.keras.applications.resnet50.preprocess_input) \
    .flow_from_directory(directory=valid_path, classes=classes, batch_size=batch_size)
test_batches = ImageDataGenerator(preprocessing_function=tf.keras.applications.resnet50.preprocess_input) \
    .flow_from_directory(directory=test_path, classes=classes, batch_size=batch_size, shuffle=False)

# %% [code]
#Define input shape and use the weights from Imagenet and the network is a ResNT50
INPUT_SHAPE = (224,224,3) 
base_model = tf.keras.applications.ResNet50(input_shape= INPUT_SHAPE,include_top=False,weights='imagenet')
base_model.trainable = True

# %% [code]
for layer in base_model.layers:
  if('conv1' in layer.name or 'conv2' in layer.name):
    layer.trainable = False
  else:
    continue

# %% [code]
#Define the model
model = Sequential()
model.add(base_model)
model.add(GlobalAveragePooling2D())
model.add(Flatten())
model.add(Dense(2, activation = 'sigmoid'))

# %% [code]
#Stop training when a monitored metric has stopped improving
earlystopping_callback = tf.keras.callbacks.EarlyStopping(monitor='val_loss', patience=5, restore_best_weights = True)

#Callback to save the Keras model or model weights at some frequency.
checkpoint_callback = tf.keras.callbacks.ModelCheckpoint('/content/'+configuration+'/'+configuration+'.h5', monitor='val_loss', save_best_only=True, mode='min')

#Configures the model for training
model.compile(optimizer=Adam(learning_rate=initial_LR, decay=initial_LR / initial_epochs), loss='categorical_crossentropy', metrics=['accuracy'])

# %% [code]
model.summary()

# %% [code]
#Plot the model
tf.keras.utils.plot_model(model, to_file= '/content/'+configuration+'/'+configuration+'_MODEL.png', show_shapes=True, show_layer_names=True)

# %% [code]
#Trains the model for a fixed number of epochs (iterations on a dataset).
history = model.fit(
      train_batches,
      epochs = initial_epochs,
      validation_data=valid_batches,
      verbose=1,
      callbacks = [earlystopping_callback,checkpoint_callback]
    )

# %% [code]
# Plot (training and validation) accuracy and loss figures respectively
acc = history.history['accuracy']
val_acc = history.history['val_accuracy']

loss = history.history['loss']
val_loss = history.history['val_loss']

plt.figure(figsize=(8, 8))
plt.subplot(2, 1, 1)
plt.plot(acc, label='Training Accuracy', marker = '.')
plt.plot(val_acc, label='Validation Accuracy', marker = '.')
plt.legend(loc='lower right')
plt.ylabel('Accuracy')
plt.ylim([min(plt.ylim()),1])
plt.title('Training and Validation Accuracy')

plt.subplot(2, 1, 2)
plt.plot(loss, label='Training Loss', marker = '.')
plt.plot(val_loss, label='Validation Loss', marker = '.')
plt.legend(loc='upper right')
plt.ylabel('Cross Entropy')
plt.ylim([0,1.0])
plt.title('Training and Validation Loss')
plt.xlabel('epoch')
plt.savefig('/content/'+configuration+'/'+configuration+'_CURVE.png')
plt.show()

# %% [code]
ran_epochs = len(history.history['accuracy'])
best_epoch = 0
if(ran_epochs != 50):
  if(ran_epochs > 5):
    best_epoch = ran_epochs - 6  
  else:
    best_epoch = 0
else:
  best_epoch = 49

# %% [code]
train_accuracy = history.history['accuracy'][best_epoch]
train_loss = history.history['loss'][best_epoch]
train_accuracy = round(train_accuracy * 100,2)
train_loss = round(train_loss,2)
print(f'Training Accuracy: {train_accuracy}%')
print(f'Training Loss: {train_loss}')

# %% [code]
valid_accuracy = history.history['val_accuracy'][best_epoch]
valid_loss = history.history['val_loss'][best_epoch]
valid_accuracy = round(valid_accuracy * 100,2)
valid_loss = round(valid_loss,2)
print(f'Validation Accuracy: {valid_accuracy}%')
print(f'Validation Loss: {valid_loss}')

# %% [code]
#Returns the loss value & metrics values for the model in test mode.
test_loss, test_accuracy = model.evaluate(test_batches)
test_accuracy = round(test_accuracy * 100,2)
test_loss = round(test_loss,2)
print(f'Testing Accuracy: {test_accuracy}%')
print(f'Testing Loss: {test_loss}')

# %% [code]
#Print the results in a dataframe 
results = {'Training Accuracy': train_accuracy, 'Training Loss':train_loss,
           'Validation Accuracy':valid_accuracy,'Validation Loss':valid_loss,
           'Testing Accuracy':test_accuracy,'Testing Loss':test_loss}
results_df = pd.DataFrame(results, index = [configuration])
results_df = results_df.round(2)
results_df.to_csv('/content/'+configuration+'/'+configuration+'_RESULTS.csv')
results_df

# %% [code]
#Generates output predictions for the input samples.
predictions = model.predict(x=test_batches, verbose = 1)

# %% [code]
#Print a classification report
from sklearn.metrics import classification_report, confusion_matrix
cr = classification_report(y_true=test_batches.classes, y_pred=np.argmax(predictions, axis=-1), target_names=classes, output_dict=True)
df = pd.DataFrame(cr).transpose()
df = df.round(2)
df.to_csv('/content/'+configuration+'/'+configuration+'_CR.csv')
print(df)

# %% [code]
#Define a function to use in plotting the confusion matrix
def plot_confusion_matrix(cm, classes,
                          normalize=False,
                          title='Confusion matrix',
                          cmap=plt.cm.Blues):
    """
    This function prints and plots the confusion matrix.
    Normalization can be applied by setting `normalize=True`.
    """
    plt.imshow(cm, interpolation='nearest', cmap=cmap)
    plt.title(title)
    plt.colorbar()
    tick_marks = np.arange(len(classes))
    plt.xticks(tick_marks, classes, rotation=45)
    plt.yticks(tick_marks, classes)

    if normalize:
        cm = cm.astype('float') / cm.sum(axis=1)[:, np.newaxis]
        print("Normalized confusion matrix")
    else:
        print('Confusion matrix, without normalization')

    thresh = cm.max() / 2.
    for i, j in itertools.product(range(cm.shape[0]), range(cm.shape[1])):
        plt.text(j, i, cm[i, j],
            horizontalalignment="center",
            color="white" if cm[i, j] > thresh else "black")

    plt.tight_layout()
    plt.ylabel('True label')
    plt.xlabel('Predicted label')
    plt.savefig('/content/'+configuration+'/'+configuration+'_CM.png')

# %% [code]
#Plot the confusion matrix 
cm = confusion_matrix(y_true=test_batches.classes, y_pred=np.argmax(predictions, axis=-1))
plot_confusion_matrix(cm=cm, classes=classes, title='Confusion Matrix')

# %% [code]
! cp -r "/content/"$configuration "/content/drive/MyDrive/Big Data Management/Project/Networks"
