# Supplementary material for: Detection of COVID-19 using deep learning on x-ray lung images
Source: PeerJ Comput Sci. 2022 Sep 7;8:e1082. doi: 10.7717/peerj-cs.1082 (PMC9575860; doi:10.7717/peerj-cs.1082)
Supplement: Supplemental Information 5 [file peerj-cs-08-1082-s005.ipynb]

# %% [code]
#Import libraries
import os
import pandas as pd
import numpy as np
import matplotlib.pyplot as plt 
import tensorflow as tf
from tensorflow.keras import layers
from tensorflow.keras.models import Sequential, save_model, Model
from tensorflow.keras.layers import Dense, Flatten,MaxPooling2D, GlobalAveragePooling2D
from tensorflow.keras.optimizers import Adam
from tensorflow.keras.preprocessing.image import ImageDataGenerator
#from sklearn.preprocessing import LabelBinarizer
from sklearn.metrics import classification_report
from tensorflow.keras.applications import VGG16
import itertools

# %% [code]
tf.random.set_seed(42)
np.random.seed(1337)

# %% [code]
#Connect to google drive
from google.colab import drive
drive.mount('/content/drive')

# %% [code]
# Unzip folder and define data directory.
data_source = "/content/drive/MyDrive/data/Covid_Dataset.rar" 
data_output = "/content"
!unrar x -Y "/content/drive/MyDrive/data/Covid_Dataset.rar" "/content"

# %% [code]
#Define the hyper parameters
data_dir = '/content/Covid_Dataset'
classes = ['COVID', 'Normal']
initial_epochs = 50
initial_LR = 0.0001
dropout =.5
batch_size =64
configuration = 'VGG16_'+str(initial_LR)+'_WD_'+str(dropout)+'_'+str(batch_size)

# %% [code]
#Define the data paths
train_path = data_dir + '//train'
valid_path = data_dir + '//valid'
test_path = data_dir + '//test'

# %% [code]
#Define batches and use the preprocessing function of VGG16
train_batches = ImageDataGenerator(preprocessing_function=tf.keras.applications.vgg16.preprocess_input) \
    .flow_from_directory(directory=train_path, classes=classes, batch_size=batch_size)
valid_batches = ImageDataGenerator(preprocessing_function=tf.keras.applications.vgg16.preprocess_input) \
    .flow_from_directory(directory=valid_path, classes=classes, batch_size=batch_size)
test_batches = ImageDataGenerator(preprocessing_function=tf.keras.applications.vgg16.preprocess_input) \
    .flow_from_directory(directory=test_path, classes=classes, batch_size=batch_size, shuffle=False)

# %% [code]
#Define input shape and use the weights from Imagenet and the network is a VGG16
INPUT_SHAPE = (224,224,3)
base_model = tf.keras.applications.vgg16.VGG16(input_shape= INPUT_SHAPE,include_top=False,weights='imagenet')
base_model.trainable = True

# %% [code]
#for layer in base_model.layers[:2]:
#  layer.trainable = False
for layer in base_model.layers:
  if('block1' in layer.name or 'block2' in layer.name):
    continue
  else:
    layer.trainable = False

# %% [code]
#Define the model
model = Sequential()
model.add(base_model)
model.add(GlobalAveragePooling2D())
model.add(layers.Flatten())
model.add(Dense(2, activation = 'sigmoid'))

# %% [code]
#Prints a summary of the network.
model.summary()

# %% [code]
#Plot the model
tf.keras.utils.plot_model(model, to_file= '/content/'+configuration+'_MODEL.png', show_shapes=True, show_layer_names=True)

# %% [code]
#Stop training when a monitored metric has stopped improving
earlystopping_callback = tf.keras.callbacks.EarlyStopping(monitor='val_loss', patience=5, restore_best_weights = True)

#Callback to save the Keras model or model weights at some frequency.
checkpoint_callback = tf.keras.callbacks.ModelCheckpoint(configuration+'.h5', monitor='val_loss', save_best_only=True, mode='min')

#Configures the model for training
model.compile(optimizer=Adam(learning_rate=initial_LR), loss='binary_crossentropy', metrics=['accuracy'])

# %% [code]
#Trains the model for a fixed number of epochs (iterations on a dataset).
history = model.fit(
      train_batches,
      epochs = initial_epochs,
      validation_data=valid_batches,
      verbose=1,
      callbacks = [earlystopping_callback,checkpoint_callback]
    )

# %% [code]


# %% [code]


# %% [code]
# Plot (training and validation) accuracy and loss figures respectively
acc = history.history['accuracy']
val_acc = history.history['val_accuracy']

loss = history.history['loss']
val_loss = history.history['val_loss']

plt.figure(figsize=(8, 8))
plt.subplot(2, 1, 1)
plt.plot(acc, label='Training Accuracy', marker = '.')
plt.plot(val_acc, label='Validation Accuracy', marker = '.')
plt.legend(loc='lower right')
plt.ylabel('Accuracy')
plt.ylim([min(plt.ylim()),1])
plt.title('Training and Validation Accuracy')

plt.subplot(2, 1, 2)
plt.plot(loss, label='Training Loss', marker = '.')
plt.plot(val_loss, label='Validation Loss', marker = '.')
plt.legend(loc='upper right')
plt.ylabel('Cross Entropy')
plt.ylim([0,1.0])
plt.title('Training and Validation Loss')
plt.xlabel('epoch')
plt.savefig('/content/'+configuration+'_CURVE.png')
plt.show()

# %% [code]
ran_epochs = len(history.history['accuracy'])
best_epoch = 0
if(ran_epochs != 50):
  if(ran_epochs > 5):
    best_epoch = ran_epochs - 6  
  else:
    best_epoch = 0
else:
  best_epoch = 49

# %% [code]
train_accuracy = history.history['accuracy'][best_epoch]
train_loss = history.history['loss'][best_epoch]
train_accuracy = round(train_accuracy * 100,2)
train_loss = round(train_loss,2)
print(f'Training Accuracy: {train_accuracy}%')
print(f'Training Loss: {train_loss}')

# %% [code]
valid_accuracy = history.history['val_accuracy'][best_epoch]
valid_loss = history.history['val_loss'][best_epoch]
valid_accuracy = round(valid_accuracy * 100,2)
valid_loss = round(valid_loss,2)
print(f'Validation Accuracy: {valid_accuracy}%')
print(f'Validation Loss: {valid_loss}')

# %% [code]
#Returns the loss value & metrics values for the model in test mode.
test_loss, test_accuracy = model.evaluate(test_batches)
test_accuracy = round(test_accuracy * 100,2)
test_loss = round(test_loss,2)
print(f'Testing Accuracy: {test_accuracy}%')
print(f'Testing Loss: {test_loss}')

# %% [code]
#Print the results in a dataframe 
results = {'Training Accuracy': train_accuracy, 'Training Loss':train_loss,
           'Validation Accuracy':valid_accuracy,'Validation Loss':valid_loss,
           'Testing Accuracy':test_accuracy,'Testing Loss':test_loss}
results_df = pd.DataFrame(results, index = [configuration])
results_df = results_df.round(2)
results_df.to_csv('/content/'+configuration+'_RESULTS.csv')
results_df

# %% [code]
#Generates output predictions for the input samples.
predictions = model.predict(x=test_batches, verbose = 1)

# %% [code]
#Print a classification report
from sklearn.metrics import classification_report, confusion_matrix
cr = classification_report(y_true=test_batches.classes, y_pred=np.argmax(predictions, axis=-1), target_names=classes, output_dict=True)
df = pd.DataFrame(cr).transpose()
df = df.round(2)
df.to_csv('/content/'+configuration+'_CR.csv')
print(df)

# %% [code]
#Define a function to use in plotting the confusion matrix
def plot_confusion_matrix(cm, classes,
                          normalize=False,
                          title='Confusion matrix',
                          cmap=plt.cm.Blues):
    """
    This function prints and plots the confusion matrix.
    Normalization can be applied by setting `normalize=True`.
    """
    plt.imshow(cm, interpolation='nearest', cmap=cmap)
    plt.title(title)
    plt.colorbar()
    tick_marks = np.arange(len(classes))
    plt.xticks(tick_marks, classes, rotation=45)
    plt.yticks(tick_marks, classes)

    if normalize:
        cm = cm.astype('float') / cm.sum(axis=1)[:, np.newaxis]
        print("Normalized confusion matrix")
    else:
        print('Confusion matrix, without normalization')

    thresh = cm.max() / 2.
    for i, j in itertools.product(range(cm.shape[0]), range(cm.shape[1])):
        plt.text(j, i, cm[i, j],
            horizontalalignment="center",
            color="white" if cm[i, j] > thresh else "black")

    plt.tight_layout()
    plt.ylabel('True label')
    plt.xlabel('Predicted label')
    plt.savefig('/content/'+configuration+'_CM.png')

# %% [code]
#Plot the confusion matrix 
cm = confusion_matrix(y_true=test_batches.classes, y_pred=np.argmax(predictions, axis=-1))
plot_confusion_matrix(cm=cm, classes=classes, title='Confusion Matrix')
