# Supplementary material for: Detection of COVID-19 using deep learning on x-ray lung images
Source: PeerJ Comput Sci. 2022 Sep 7;8:e1082. doi: 10.7717/peerj-cs.1082 (PMC9575860; doi:10.7717/peerj-cs.1082)
Supplement: Supplemental Information 6 [file peerj-cs-08-1082-s006.ipynb]

# %% [code]
gpu_info = !nvidia-smi
gpu_info = '\n'.join(gpu_info)
if gpu_info.find('failed') >= 0:
  print('Not connected to a GPU')
else:
  print(gpu_info)

# %% [code]
import numpy as np
import pandas as pd
import tensorflow as tf
from tensorflow import keras
from tensorflow.keras.models import Sequential
from tensorflow.keras.layers import Activation, Dense, Flatten, BatchNormalization, Conv2D, MaxPool2D, GlobalAveragePooling2D, Dropout
from tensorflow.keras.optimizers import Adam
from tensorflow.keras.metrics import categorical_crossentropy
from tensorflow.keras.preprocessing.image import ImageDataGenerator
from sklearn.metrics import confusion_matrix
import itertools
import os
import shutil
import random
import glob
import matplotlib.pyplot as plt
import warnings
warnings.simplefilter(action='ignore', category=FutureWarning)
%matplotlib inline
import matplotlib.pyplot as plt 
from tensorflow.keras import layers
from keras.applications.inception_v3 import preprocess_input
from tensorflow.keras.applications import InceptionV3

# %% [code]
tf.random.set_seed(42)
np.random.seed(1337)

# %% [code]
from google.colab import drive
drive.mount('/content/drive')

# %% [code]
# Unzip folder and define data directory.
data_source = "/content/drive/MyDrive/Covid_Dataset.rar" 
data_output = "/content"
!unrar x -Y "/content/drive/MyDrive/Covid_Dataset.rar" "/content"

# %% [code]
#Define the hyper parameters
data_dir = "/content/Covid_Dataset"
classes = ['COVID','Normal']
initial_epochs = 50
initial_LR = 0.0001
dropout = 0.5
batch_size = 32
configuration = 'InceptionV3_'+str(initial_LR)+'_WD_'+str(dropout)+'_'+str(batch_size)

# %% [code]
! mkdir $configuration

# %% [code]
#Define the data paths
train_path = data_dir + '//train'
valid_path = data_dir + '//valid'
test_path = data_dir + '//test'

# %% [code]
from keras.applications.inception_v3 import preprocess_input
train_batches = ImageDataGenerator(preprocessing_function=tf.keras.applications.inception_v3.preprocess_input) \
    .flow_from_directory(directory=train_path, classes=classes, batch_size=batch_size)

valid_batches = ImageDataGenerator(preprocessing_function=tf.keras.applications.inception_v3.preprocess_input) \
    .flow_from_directory(directory=valid_path, classes=classes, batch_size=batch_size)

test_batches = ImageDataGenerator(preprocessing_function=tf.keras.applications.inception_v3.preprocess_input) \
    .flow_from_directory(directory=test_path, classes=classes, batch_size=batch_size, shuffle=False)

# %% [code]
#Define input shape and use the weights from Imagenet and the network is a ResNT50
INPUT_SHAPE = (224,224,3) 

base_model = InceptionV3(input_shape= INPUT_SHAPE, include_top=False, weights='imagenet')

# %% [code]
for layer in base_model.layers[:64]:
  layer.trainable = False
for layer in base_model.layers[64:]:
  layer.trainable = True

# %% [code]
base_model.summary()

# %% [code]
model = Sequential()
model.add(base_model)
model.add(GlobalAveragePooling2D())
model.add(layers.Flatten())
model.add(Dense(2, activation = 'sigmoid'))

# %% [code]
model.summary()

# %% [code]
tf.keras.utils.plot_model(model, to_file= '/content/'+configuration+'/'+configuration+'_MODEL.png', show_shapes=True, show_layer_names=True)

# %% [code]
#Stop training when a monitored metric has stopped improving
earlystopping_callback = tf.keras.callbacks.EarlyStopping(monitor='val_loss', patience=5, restore_best_weights = True)

#Callback to save the Keras model or model weights at some frequency.
checkpoint_callback = tf.keras.callbacks.ModelCheckpoint('/content/'+configuration+'/'+configuration+'.h5', monitor='val_loss', save_best_only=True, mode='min')

#Configures the model for training
model.compile(optimizer=Adam(learning_rate=initial_LR, decay=initial_LR / initial_epochs), loss='binary_crossentropy', metrics=['accuracy'])

# %% [code]
history = model.fit(
      train_batches,
      epochs = initial_epochs,
      validation_data=valid_batches,
      verbose=1,
      callbacks = [earlystopping_callback,checkpoint_callback]
    )

# %% [code]
acc = history.history['accuracy']
val_acc = history.history['val_accuracy']

loss = history.history['loss']
val_loss = history.history['val_loss']

plt.figure(figsize=(8, 8))
plt.subplot(2, 1, 1)
plt.plot(acc, label='Training Accuracy', marker = '.')
plt.plot(val_acc, label='Validation Accuracy', marker = '.')
plt.legend(loc='lower right')
plt.ylabel('Accuracy')
plt.ylim([min(plt.ylim()),1])
plt.title('Training and Validation Accuracy')

plt.subplot(2, 1, 2)
plt.plot(loss, label='Training Loss', marker = '.')
plt.plot(val_loss, label='Validation Loss', marker = '.')
plt.legend(loc='upper right')
plt.ylabel('Cross Entropy')
plt.ylim([0,1.0])
plt.title('Training and Validation Loss')
plt.xlabel('epoch')
plt.savefig('/content/'+configuration+'/'+configuration+'_CURVE.png')
plt.show()

# %% [code]
ran_epochs = len(history.history['accuracy'])
best_epoch = 0
if(ran_epochs != 50):
  if(ran_epochs > 5):
    best_epoch = ran_epochs - 6  
  else:
    best_epoch = 0
else:
  best_epoch = 49

# %% [code]
train_accuracy = history.history['accuracy'][best_epoch]
train_loss = history.history['loss'][best_epoch]
train_accuracy = round(train_accuracy * 100,2)
train_loss = round(train_loss,2)
print(f'Training Accuracy: {train_accuracy}%')
print(f'Training Loss: {train_loss}')

# %% [code]
valid_accuracy = history.history['val_accuracy'][best_epoch]
valid_loss = history.history['val_loss'][best_epoch]
valid_accuracy = round(valid_accuracy * 100,2)
valid_loss = round(valid_loss,2)
print(f'Validation Accuracy: {valid_accuracy}%')
print(f'Validation Loss: {valid_loss}')

# %% [code]
test_loss, test_accuracy = model.evaluate(test_batches)
test_accuracy = round(test_accuracy * 100,2)
test_loss = round(test_loss,2)
print(f'Testing Accuracy: {test_accuracy}%')
print(f'Testing Loss: {test_loss}')

# %% [code]
results = {'Training Accuracy': train_accuracy, 'Training Loss':train_loss,
           'Validation Accuracy':valid_accuracy,'Validation Loss':valid_loss,
           'Testing Accuracy':test_accuracy,'Testing Loss':test_loss}
results_df = pd.DataFrame(results, index = [configuration])
results_df = results_df.round(2)
results_df.to_csv('/content/'+configuration+'/'+configuration+'_RESULTS.csv')
results_df

# %% [code]
predictions = model.predict(x=test_batches)

# %% [code]
#Print a classification report
from sklearn.metrics import classification_report, confusion_matrix
cr = classification_report(y_true=test_batches.classes, y_pred=np.argmax(predictions, axis=-1), target_names=classes, output_dict=True)
df = pd.DataFrame(cr).transpose()
df = df.round(2)
df.to_csv('/content/'+configuration+'/'+configuration+'_CR.csv')
print(df)

# %% [code]
def plot_confusion_matrix(cm, classes,
                          normalize=False,
                          title='Confusion matrix',
                          cmap=plt.cm.Blues):
    """
    This function prints and plots the confusion matrix.
    Normalization can be applied by setting `normalize=True`.
    """
    plt.imshow(cm, interpolation='nearest', cmap=cmap)
    plt.title(title)
    plt.colorbar()
    tick_marks = np.arange(len(classes))
    plt.xticks(tick_marks, classes, rotation=45)
    plt.yticks(tick_marks, classes)

    if normalize:
        cm = cm.astype('float') / cm.sum(axis=1)[:, np.newaxis]
        print("Normalized confusion matrix")
    else:
        print('Confusion matrix, without normalization')

    thresh = cm.max() / 2.
    for i, j in itertools.product(range(cm.shape[0]), range(cm.shape[1])):
        plt.text(j, i, cm[i, j],
            horizontalalignment="center",
            color="white" if cm[i, j] > thresh else "black")

    plt.tight_layout()
    plt.ylabel('True label')
    plt.xlabel('Predicted label')
    plt.savefig('/content/'+configuration+'/'+configuration+'_CM.png')

# %% [code]
cm = confusion_matrix(y_true=test_batches.classes, y_pred=np.argmax(predictions, axis=-1))
plot_confusion_matrix(cm=cm, classes=classes, title='Confusion Matrix')

# %% [code]
! cp -r "/content/"$configuration "/content/drive/MyDrive/Big Data Management/Project/Networks"
